# Supplementary material for: Endoglin pathway genetic variation in preeclampsia: A validation study in Norwegian and Latina cohorts
Source: Pregnancy Hypertens. 2018 Apr;12:144–9. doi: 10.1016/j.preghy.2017.10.005 (PMC5995147; doi:10.1016/j.preghy.2017.10.005)
Supplement: Supplementary data 2 [file mmc2.xml]

<?xml version="1.0" encoding="UTF-8" standalone="no"?><data:data><datasets><author>mjb111@pitt.edu</author><type>0</type><dataset><value>3</value><reason>Other (please explain)</reason><comments>This data was provided to the principal investigator from the Global Pregnancy CoLaboratory based on her approved research proposal.</comments></dataset></datasets></data:data>
